# Supplementary material for: Evaluation of Proinflammatory Chemokines in HIV Patients with Asymptomatic Leishmania Infantum Infection
Source: Trop Med Infect Dis. 2023 Nov 9;8(11):495. doi: 10.3390/tropicalmed8110495 (PMC10675805; doi:10.3390/tropicalmed8110495)
Supplement: Supplementary file 1 [file tropicalmed-08-00495-s001.zip]

Archive with 1 entries (1 files):
- tropicalmed-2561986-supplementary.pdf
